# Supplementary material for: The influence of sleep apnea syndrome and intermittent hypoxia in carotid adventitial vasa vasorum
Source: PLoS One. 2019 Feb 5;14(2):e0211742. doi: 10.1371/journal.pone.0211742 (PMC6363284; doi:10.1371/journal.pone.0211742)
Supplement: S1 File — (XLSX) [file pone.0211742.s001.xlsx]

## Sheet: Sheet1
Age range	Gender	FPG	SAHS	AIH	VVRight	VVLeft	VVmedian	TC90	Systolic_BP	Dyastlic_BP	Neck_circumf	Waist_circumf	BMI	ICAMbasal	VCAMbasal
40-50	1	106	2	5	0.761	0.726	0.744	3	163	88.3	46	146	53.08	126.35	697.3
30-40	2	89	1	30	0.872	0.717	0.795	20	128	79.3	42	143	42.56	113.9	780.4
40-50	1	246	1	10	0.796	0.93	0.863	29	133.5	74	36	125	45.45	77.8	607.2
30-40	2	115	1	76	0.987		0.987	13	153.3	107	44	127	45.33	101.6	1069.35
30-40	1	93	1	67	0.838	0.749	0.794	19.9	104.5	72.5	38	110	46.2	34.2	706.45
50-60	1	187	1	41		0.712	0.712	17	147.3	76.3	46	128	43.06	56.05	577.8
20-30	1	72	1	18	0.683	0.624	0.654	1	117	81	40	133	44.65	5.05	721.8
30-40	1	86	2	3	0.68	0.423	0.552	0	106	70	36	97	38.09	73.45	516.75
30-40	1	107	1	34	0.858	0.693	0.776	20	127.7	84	36	160	58.83	135.4	921.15
20-30	2	87	1	44	0.782		0.782	25	108.7	72	53	141	46.92	95.35	821.4
50-60	1	194	1	40	0.974	0.882	0.928	23	121	86	43	127	39.52	109.45	619.7
30-40	1	77	2	3	0.57	0.658	0.614	14	104	74.7	37	115	42.36	65.7	421.5
50-60	2	114	1	33	0.801	0.634	0.718	35	137.3	60	49	144	47.13	130.1	796
40-60	2	176	1	83	0.752	0.974	0.863	32	155.3	98.3	48	137	39.41	134.9	867.3
40-60	1	117	2	4	0.692	0.621	0.657	55	122.3	80.3	38	111	44.47	78.05	753.25
30-40	2	88	2	8	0.78	0.808	0.794	1.5	125.7	72.3	46	139	45.2	84.45	646.05
40-50	1	104	2	8	0.84	0.696	0.768	0.1	115.3	75.3	34	124	42.94	31.4	758.95
60-70	1	101	1	13	0.76	0.783	0.772	3.7	133	82.7	45	131	47.49	123.35	728.2
30-40	1	66	1	49	0.654	0.783	0.719	17.8	151	105	36	130.3	48.04	100.85	829.75
60-70	1	108	1	20	0.685	0.619	0.652	17	117.7	66.3	36	109	43.69	127.65	869.35
40-50	1	123	2	4	0.864	0.558	0.711	0.1	138	71	36	113	41.02	165.4	682.1
40-50	1	105	1	22	0.722	0.72	0.721	1	132.3	73.7	45	130	48.62	98.6	744.5
40-50	1	104	1	12	0.647	0.656	0.652	0.1	132	80.3	35	113	36.94	89.25	672.5
30-40	1	98	2	5	0.747	0.474	0.611	0.2	109.3	69	38	110	38.1	85.4	513.25
30-40	1	107	1	38	0.72	0.764	0.742	37	159	105	45	173	66.9	148.8	742.85
50-60	2	170	1	58	0.647	0.651	0.649	17	124	81.3	40	117	35.17	103.45	612.95
40-50	1	85	1	11	0.665	0.957	0.811	2	119.7	67.7	38	106	39.65	60.75	469.5
40-50	1	104	2	6	0.528	0.804	0.666	1	142.3	94	40	123	39.38	133.2	655.7
20-30	1	118	2	1	0.922	0.7	0.811	1	115	75.7	44	149	54.79	81.85	650.45
50-60	2	125	1	14	1.37	0.634	1.002	8	124.7	75	48	120	35.34	230.75	752.3
50-60	1	179	1	12	0.948	0.59	0.769	9	138	73.3	37	114	37.02	108.8	953.15
30-40	1	103	2	5	0.732	0.701	0.717	1	101	68.5	34	120	47.02	112.3	564.55
50-60	1	92	1	44	1.003	0.847	0.925	9	118.3	77.7	36	122	48.61	82.25	579.7
20-30	1	87	1	18	0.895	0.7	0.798	1	110.3	70	32	118	43.23	68.9	699.35
30-40	1	94	1	15	0.781	0.75	0.766	14	110	77.7	37	110	52.09	73.65	587.1
50-60	1	100	2	8	0.784	0.76	0.772	3	117.7	80.7	35	110	35.99	84.25	860.9
60-70	1	107	1	39	0.765	0.611	0.688	1	146.7	88	34	130	41.95	132.5	918.5
60-70	1	118	1	28	0.78	0.509	0.645	6	138	66	40	127	46.03	75.5	728.4
50-60	1	92	2	3.4	0.579	0.678	0.629	11.2	132	90	40	114	40.96	153.765	696.39
50-60	2	255	1	27	1.202		1.202	12	130.7	62	44	125	36.14	108.641	819.84
50-60	2	129	1	12	0.671	0.659	0.665	1	137	90	46	130	42.79	125.491	717.75
30-40	2	96	2	6	0.833	0.768	0.801	4	147	95	43	150	43.25	180.867	498.36
30-40	1	91	1	18	0.762	0.707	0.735	2	115	82	38	126	43.04	80.2325	547.17
50-60	1	93	1	20	0.751	0.629	0.69	3	115.3	68	38	115	39.16	93.6995	776.01
40-50	2	112	1	52		0.882	0.882	32	95	55.5	53	138	54.35
30-40	1	74	1	16	0.786	0.771	0.779	10	95.7	62.7	41	137	52.98	91.0195	686.1
50-60	2	91	1	74	1.195	0.807	1.001	19	142	88	52	144	52.12
50-60	2	75	1	71		0.88	0.88	6	93	60	45	129	42.87	80.534	657.48
50-60	1	98	1	43	0.684	0.761	0.723	20	95	63	37	126	48.85
50-60	2	147	1	55	0.831	0.961	0.896	4	157	72	48	137	37.41	62.0085	858.96
60-70	1	95	1	28	0.952	0.982	0.967	48	139.7	93.7	40	129	35.92	137.584	926.79
40-50	1	106	1	21	0.85	0.876	0.863	88	137.7	70	44	137	58.78
40-50	2	91	1	56	0.926		0.926	11	131	90	36	140	46.2	105.525	813.18
40-50	1	114	2	1	0.635	0.6	0.618	1	108	82	38	125	39.4
50-60	1	171	1	34	0.693	0.602	0.648	7	106.3	61.7	38	118	35.55	111.254	561.39
